# Supplementary material for: Cu-BTC Derived Mesoporous CuS Nanomaterial as Nanozyme for Colorimetric Detection of Glutathione
Source: Molecules. 2024 May 3;29(9):2117. doi: 10.3390/molecules29092117 (PMC11085296; doi:10.3390/molecules29092117)
Supplement: Supplementary file 1 [file molecules-29-02117-s001.zip]

Archive with 1 entries (1 files):
- molecules-2950622-supplementary.pdf
